# Supplementary material for: Granulovirus GP37 Facilitated ODVs Cross Insect Peritrophic Membranes and Fuse with Epithelia
Source: Toxins (Basel). 2019 Mar 4;11(3):145. doi: 10.3390/toxins11030145 (PMC6468389; doi:10.3390/toxins11030145)
Supplement: Supplementary file 1 [file toxins-11-00145-s001.zip]

Archive with 1 entries (1 files):
- toxins-438869-SI.pdf
